# Supplementary material for: Ultraviolet Light Exposure Decreases Thyroid Cancer Risk: A National Perspective
Source: Biomedicines. 2022 Oct 1;10(10):2452. doi: 10.3390/biomedicines10102452 (PMC9598664; doi:10.3390/biomedicines10102452)
Supplement: Supplementary file 1 [file biomedicines-10-02452-s001.zip]

Archive with 1 entries (1 files):
- biomedicines-1913185-supplementary.xlsx
