# Supplementary material for: Ultraviolet Light Exposure Decreases Thyroid Cancer Risk: A National Perspective
Source: Biomedicines. 2022 Oct 1;10(10):2452. doi: 10.3390/biomedicines10102452 (PMC9598664; doi:10.3390/biomedicines10102452)
Supplement: Supplementary file 1 [file biomedicines-10-02452-s001.zip › biomedicines-1913185-supplementary.xlsx]

## Sheet: Raw data
	Rates in Black population (per 100,000)			Rates in male Black population (per 100,000)			Rates in female Black population (per 100,000)			Risk factor	Black Population distribution across states							Other covariate risk factors (%)
State	Incidence rate (All stage)	Incidence rate (Late stage)	Death rate	Incidence rate (All stage)	Incidence rate (Late stage)	Death rate	Incidence rate (All stage)	Incidence rate (Late stage)	Death rate	Ambient UV exposure	Overall %	Male %	Female %	<18 years %	18-39 years %	40-64 years %	65+ years %	Obesity	Current smoking	Ever smoking	Binge drinking	Fruit consumption	Vegetable consumption	Aerobic activity
Alabama	6.9	1.3	0.7	3	1		10	1.6	0.4	4505.2	26.6	25.6	27.6	24.8	28.7	32.4	16.5	36.1	20.4	44.4	12.7	46.1	22.2	44.7
Alaska			0.5							4212.38	3.3	3.5	3	22.1	32.9	30.9	11.2	30.3	16.8	43.8	15	42.2	19	57.1
Arizona	7.9	1.4		3.3			12.7	2.3		5528.55	4.5	4.7	4.3	26.2	29.7	30	17.1	31.8	15.2	41.3	15.2	38.4	21.7	53.7
Arkansas	8.7	1.4		4.4			12.3	2.1		4515.32	15.3	14.9	15.8	26.9	28.8	31.1	16.6	37.6	20.5	45.7	14	46.4	21.4	45.8
California	6.8	1.8	0.5	3.6	1.2	0.5	10	2.5	0.7	4871.38	5.8	5.8	5.8	21.4	31.7	31.4	14	26.1	9.9	33.6	16.4	35.9	23.7	54.4
Colorado	7.5	2.1	0.5	4			11.8	3.1		4802.74	4.2	4.4	3.9	25	32	31.7	13.8	23.7	13.2	39.4	17.6	36.7	19.4	58.6
Connecticut	10	2.3		4.5			14.4	3.1		3832.49	10.7	10.5	10.9	24	28	34.4	16.8	29.1	12.2	36.8	16.2	34.3	20	53.2
Delaware	10.5			4			16			4073.99	22.2	21.5	22.8	24.8	28.1	32.5	18.2	34.1	16	41.8	17.9	37.1	20.6	51.1
District of Columbia	9.2	1.5		5			12.6	2.1		4100.16	46.3	44.1	48.3	21.6	42.7	27.3	12.1	25.2	12.9	35.5	22.3	34.8	16.5	55
Florida	7.7	1.5	0.6	3.2	0.9	0.4	11.7	2	0.5	4743.73	16.1	15.8	16.3	25.7	27.5	32.4	20.1	26.7	15.2	39.9	16.9	38.6	21.5	54.2
Georgia	8.2	1.7		3.1	1	0.5	12.3	2.3	0.4	4563.97	31.6	30.3	32.8	25.8	30.3	32.1	13.5	33	16.2	38.6	15.4	42.9	19	48.3
Hawaii										4175.49	1.8	2.3	1.4	16.9	29.7	31.1	17.8	25.2	12.4	37.3	17.7	40.7	22.1	54.5
Idaho										4170.49	0.7	0.8	0.6	35.5	29	29.9	15.4	29.5	15.4	39	16.7	36.8	16.5	56.7
Illinois	8.4	2.5		3.9	1.7		12.1	3.1	0.6	4117.48	14.2	13.6	14.8	24.6	29.8	32.3	15.2	31.5	14.4	39.7	19.8	38.2	23.4	49.5
Indiana	7.1	1.2	0.6	3.8			10	1.5		4019.38	9.4	9.2	9.6	28.1	29.3	31.8	15.4	35.3	19.1	44.2	15.6	41.2	21	46.3
Iowa	7.7						11.9			4053.51	3.7	4	3.4	32.5	29	31	16.7	34.3	16.6	40.7	22	40.7	22.7	48.2
Kansas	9.5			5.1			14.2			4572.02	5.9	6.1	5.6	26.3	29.8	30.4	15.4	35.4	16.3	41.1	17.3	41.4	19.9	48.3
Kentucky	11.7	2.4		3.3			19.6	3.7		4113.81	8.1	8.1	8	25.2	28.7	32.7	16	36.3	23.6	48.5	15.6	45.8	19.7	35.4
Louisiana	10.1	1.8	0.5	4.2	1		15.1	2.5	0.8	4557.9	32.2	31.3	33.1	26.8	30.4	31	15	35.9	21.8	44.9	18.9	47.1	25.6	45
Maine			0.5							3779.36	1.4	1.6	1.2	34	25.6	35.4	20	31.4	18.3	47.4	18.6	35.6	12.6	51.3
Maryland	9.4	2	0.5	4.3	1	0.5	13.6	2.8	0.6	4057.25	29.9	28.8	30.9	23.1	29.4	33.4	15	32	12.6	34.6	13.9	37.3	21.6	51.5
Massachusetts	12.8		0.5	4.6			20			3874.8	7.6	7.6	7.6	25.1	30.6	33.3	16.2	25.2	12.1	37.3	19.3	32.7	15.5	52.8
Michigan	8.5	1.7	0.3	3.6	1	0.7	12.8	2.4	0.4	3715.93	13.8	13.3	14.3	25.2	28.5	33	16.7	35.9	18.9	45.1	18.4	40.4	20.7	51
Minnesota	9.9	2.8	0.5	6.1			13.9	3.8		3841.02	6.4	6.6	6.3	34.8	29.2	32	15.4	30.1	14.6	40.1	20.9	35.3	20.7	57.8
Mississippi	7.5	1.4		3.1	0.7		11.1	1.9		4518.83	37.7	36.6	38.8	26.8	29.3	31.3	15.4	41	20.6	42.6	13.5	47.5	22.9	38.5
Missouri	7.7	1.8		3.1			11.6	2.7		4308.33	11.5	11.1	11.8	26.1	29.1	31.8	16.5	34.8	19.8	46.1	17.1	42.3	19	44.4
Montana			0.5							3927.95	0.5	0.6	0.4	24.3	28.4	31.7	18.2	28.4	17	43.2	21.3	41.2	17	62.3
Nebraska	11.2						16.4			4350.72	4.8	5	4.7	29.9	29.9	30	15.4	34.3	14.7	39.7	20.8	39.5	20.7	48.1
Nevada	5.2		0.4				8.8			4976.98	9.1	9.1	9.2	25.5	29.7	32	15.4	30.5	15.6	40.4	16.7	43.4	25.1	48.9
New Hampshire										3841.62	1.6	1.8	1.4	26.4	27.4	35.8	17.5	31.8	16.3	45.4	17.7	36.1	16.1	56.4
New Mexico	7.2		0.3							5439.61	2.1	2.4	1.8	24.2	29.3	30.5	16.9	32	16.2	40.5	15	43.1	23.6	53.4
New York	10.8	2.4	0.4	4.6	1.3	0.4	15.8	3.3	0.5	3745.18	15.7	15	16.3	22.6	30.4	32.5	16.1	27.1	12.7	36.4	16.8	34.5	21.5	50.2
North Carolina	8.4	1.7		3.5	1	0.4	12.4	2.2	0.6	4352.14	21.4	20.6	22.2	23.8	29.2	32.6	15.9	33.9	18.5	42.6	13.7	38.1	17.2	49.7
North Dakota										3902.09	2.9	3.2	2.6	29.4	32.9	29	14.9	35.7	17.1	40.4	21.6	40.6	21.9	47
Ohio	11	2	0.6	4.4	1.2		16.6	2.8	0.4	3842.03	12.4	12.1	12.7	26.2	28.4	32.6	16.7	34.7	21	44.9	18	42.8	20.2	47.9
Oklahoma	7.9	1.3	0.4	2.8			12.5			4714.77	7.3	7.4	7.2	25.9	30	30.3	15.3	37	18.9	44.3	12.8	48.5	21.6	37.2
Oregon	10.3		0.5				17.9			3977.8	1.9	2.1	1.7	24.9	29.9	31.9	17.2	28.8	14.6	41.1	17.7	36	16.6	56.3
Pennsylvania	12.3	2.3	0.6	5.5	1.4		18.3	3.1	0.5	3809.23	11.2	11	11.3	25.5	28.3	33.1	17.8	33.1	17.5	43.2	17.7	38.4	19.8	49.8
Rhode Island							12.5			3881.38	6.8	7.1	6.5	25.9	30.5	33	16.8	30.1	13.5	39.9	18.6	35.7	20.4	49.8
South Carolina	8.9			3.6	0.7		12	2.3		4524.94	26.8	25.7	27.8	24.3	28.7	32.2	17.2	35.3	17.8	42.9	16.4	43.3	18.8	46.7
South Dakota	8.2	1.5								4111.7	2	2.3	1.7	33.6	29.1	30.1	16.3	33.2	18.4	44.4	21.4	39.2	17.4	45.7
Tennessee				2.5	0.9		10.6	1.8		4278.59	16.8	16.3	17.2	25.5	29.1	32.4	16	36.5	19.9	45	14.6	43	19	46.7
Texas	6.9	1.4		3.5	1	0.3	10.9	2.1	0.4	4917.92	12.1	11.8	12.5	25.9	31.5	30.3	12.3	34	14.5	35.7	17.2	40.8	23	48.6
Utah	7.5	1.6								4737.43	1.2	1.4	1	35.2	33.3	26.1	10.8	29.8	7.7	25.3	10.3	35.9	20.9	55.6
Vermont										3744.05	1.4	1.6	1.1	28.8	28.2	34.3	18.8	26.8	15.5	44.5	19.3	32	12.4	61.2
Virginia				3.4	0.9		12.2	2.1	0.5	4181.91	19.2	18.7	19.7	23	30.2	32.7	15	31.9	14	37.3	15.3	38.1	17.9	49.3
Washington	8.1	1.6		4.1			11.8	3.4		3594.08	3.8	4.1	3.5	24.6	30.9	31.8	15.1	28.3	12.6	37.8	14.1	36.1	19	58.3
West Virginia	7.5	2.3					13.9			3892.25	3.7	4.1	3.2	20.7	26.6	33.7	19.4	39.6	24.6	50	13.2	46.6	19.6	47.7
Wisconsin	9.6			5			15.5	4.4		3810.66	6.4	6.3	6.5	30.5	28.5	32.9	16.5	34.1	15.5	41.8	22.5	39.2	23.1	54.3
Wyoming	10.6	3.3								4350.49	1	1.2	0.7	24.2	29.5	31.3	15.7	29.6	18.4	42.8	17.9	42.2	18.6	53.8
Incidence rate (2014-2018)
Death rate (2015-2019)
Data does not include Puerto Rico
Data for counts fewer than 16 records in a specific area-sex-race category has been suppressed to ensure confidentiality and stability of rate estimates.

## Sheet: Raw data (2)
	Rates in Black population (per 100,000)			Rates in male Black population (per 100,000)			Rates in female Black population (per 100,000)			Risk factor	Black Population distribution across states							Other covariate risk factors (%)
State	Incidence rate (All stage)	Incidence rate (Late stage)	Death rate	Incidence rate (All stage)	Incidence rate (Late stage)	Death rate	Incidence rate (All stage)	Incidence rate (Late stage)	Death rate	Ambient UV exposure	Overall %	Male %	Female %	<18 years %	18-39 years %	40-64 years %	65+ years %	Obesity	Current smoking	Ever smoking	Binge drinking	Fruit consumption	Vegetable consumption	Aerobic activity
Alabama	6.9	1.3	0.7	3	1		10	1.6	0.4	4505.2	26.6	25.6	27.6	24.8	28.7	32.4	16.5	36.1	20.4	44.4	12.7	46.1	22.2	44.7
Alaska			0.5							4212.38	3.3	3.5	3	22.1	32.9	30.9	11.2	30.3	16.8	43.8	15	42.2	19	57.1
Arizona	7.9	1.4		3.3			12.7	2.3		5528.55	4.5	4.7	4.3	26.2	29.7	30	17.1	31.8	15.2	41.3	15.2	38.4	21.7	53.7
Arkansas	8.7	1.4		4.4			12.3	2.1		4515.32	15.3	14.9	15.8	26.9	28.8	31.1	16.6	37.6	20.5	45.7	14	46.4	21.4	45.8
California	6.8	1.8	0.5	3.6	1.2	0.5	10	2.5	0.7	4871.38	5.8	5.8	5.8	21.4	31.7	31.4	14	26.1	9.9	33.6	16.4	35.9	23.7	54.4
Colorado	7.5	2.1	0.5	4			11.8	3.1		4802.74	4.2	4.4	3.9	25	32	31.7	13.8	23.7	13.2	39.4	17.6	36.7	19.4	58.6
Connecticut	10	2.3		4.5			14.4	3.1		3832.49	10.7	10.5	10.9	24	28	34.4	16.8	29.1	12.2	36.8	16.2	34.3	20	53.2
Delaware	10.5			4			16			4073.99	22.2	21.5	22.8	24.8	28.1	32.5	18.2	34.1	16	41.8	17.9	37.1	20.6	51.1
District of Columbia	9.2	1.5		5			12.6	2.1		4100.16	46.3	44.1	48.3	21.6	42.7	27.3	12.1	25.2	12.9	35.5	22.3	34.8	16.5	55
Florida	7.7	1.5	0.6	3.2	0.9	0.4	11.7	2	0.5	4743.73	16.1	15.8	16.3	25.7	27.5	32.4	20.1	26.7	15.2	39.9	16.9	38.6	21.5	54.2
Georgia	8.2	1.7		3.1	1	0.5	12.3	2.3	0.4	4563.97	31.6	30.3	32.8	25.8	30.3	32.1	13.5	33	16.2	38.6	15.4	42.9	19	48.3
Hawaii										4175.49	1.8	2.3	1.4	16.9	29.7	31.1	17.8	25.2	12.4	37.3	17.7	40.7	22.1	54.5
Idaho										4170.49	0.7	0.8	0.6	35.5	29	29.9	15.4	29.5	15.4	39	16.7	36.8	16.5	56.7
Illinois	8.4	2.5		3.9	1.7		12.1	3.1	0.6	4117.48	14.2	13.6	14.8	24.6	29.8	32.3	15.2	31.5	14.4	39.7	19.8	38.2	23.4	49.5
Indiana	7.1	1.2	0.6	3.8			10	1.5		4019.38	9.4	9.2	9.6	28.1	29.3	31.8	15.4	35.3	19.1	44.2	15.6	41.2	21	46.3
Iowa	7.7						11.9			4053.51	3.7	4	3.4	32.5	29	31	16.7	34.3	16.6	40.7	22	40.7	22.7	48.2
Kansas	9.5			5.1			14.2			4572.02	5.9	6.1	5.6	26.3	29.8	30.4	15.4	35.4	16.3	41.1	17.3	41.4	19.9	48.3
Kentucky	11.7	2.4		3.3			19.6	3.7		4113.81	8.1	8.1	8	25.2	28.7	32.7	16	36.3	23.6	48.5	15.6	45.8	19.7	35.4
Louisiana	10.1	1.8	0.5	4.2	1		15.1	2.5	0.8	4557.9	32.2	31.3	33.1	26.8	30.4	31	15	35.9	21.8	44.9	18.9	47.1	25.6	45
Maine			0.5							3779.36	1.4	1.6	1.2	34	25.6	35.4	20	31.4	18.3	47.4	18.6	35.6	12.6	51.3
Maryland	9.4	2	0.5	4.3	1	0.5	13.6	2.8	0.6	4057.25	29.9	28.8	30.9	23.1	29.4	33.4	15	32	12.6	34.6	13.9	37.3	21.6	51.5
Massachusetts	12.8		0.5	4.6			20			3874.8	7.6	7.6	7.6	25.1	30.6	33.3	16.2	25.2	12.1	37.3	19.3	32.7	15.5	52.8
Michigan	8.5	1.7	0.3	3.6	1	0.7	12.8	2.4	0.4	3715.93	13.8	13.3	14.3	25.2	28.5	33	16.7	35.9	18.9	45.1	18.4	40.4	20.7	51
Minnesota	9.9	2.8	0.5	6.1			13.9	3.8		3841.02	6.4	6.6	6.3	34.8	29.2	32	15.4	30.1	14.6	40.1	20.9	35.3	20.7	57.8
Mississippi	7.5	1.4		3.1	0.7		11.1	1.9		4518.83	37.7	36.6	38.8	26.8	29.3	31.3	15.4	41	20.6	42.6	13.5	47.5	22.9	38.5
Missouri	7.7	1.8		3.1			11.6	2.7		4308.33	11.5	11.1	11.8	26.1	29.1	31.8	16.5	34.8	19.8	46.1	17.1	42.3	19	44.4
Montana			0.5							3927.95	0.5	0.6	0.4	24.3	28.4	31.7	18.2	28.4	17	43.2	21.3	41.2	17	62.3
Nebraska	11.2						16.4			4350.72	4.8	5	4.7	29.9	29.9	30	15.4	34.3	14.7	39.7	20.8	39.5	20.7	48.1
Nevada	5.2		0.4				8.8			4976.98	9.1	9.1	9.2	25.5	29.7	32	15.4	30.5	15.6	40.4	16.7	43.4	25.1	48.9
New Hampshire										3841.62	1.6	1.8	1.4	26.4	27.4	35.8	17.5	31.8	16.3	45.4	17.7	36.1	16.1	56.4
New Mexico	7.2		0.3							5439.61	2.1	2.4	1.8	24.2	29.3	30.5	16.9	32	16.2	40.5	15	43.1	23.6	53.4
New York	10.8	2.4	0.4	4.6	1.3	0.4	15.8	3.3	0.5	3745.18	15.7	15	16.3	22.6	30.4	32.5	16.1	27.1	12.7	36.4	16.8	34.5	21.5	50.2
North Carolina	8.4	1.7		3.5	1	0.4	12.4	2.2	0.6	4352.14	21.4	20.6	22.2	23.8	29.2	32.6	15.9	33.9	18.5	42.6	13.7	38.1	17.2	49.7
North Dakota										3902.09	2.9	3.2	2.6	29.4	32.9	29	14.9	35.7	17.1	40.4	21.6	40.6	21.9	47
Ohio	11	2	0.6	4.4	1.2		16.6	2.8	0.4	3842.03	12.4	12.1	12.7	26.2	28.4	32.6	16.7	34.7	21	44.9	18	42.8	20.2	47.9
Oklahoma	7.9	1.3	0.4	2.8			12.5			4714.77	7.3	7.4	7.2	25.9	30	30.3	15.3	37	18.9	44.3	12.8	48.5	21.6	37.2
Oregon	10.3		0.5				17.9			3977.8	1.9	2.1	1.7	24.9	29.9	31.9	17.2	28.8	14.6	41.1	17.7	36	16.6	56.3
Pennsylvania	12.3	2.3	0.6	5.5	1.4		18.3	3.1	0.5	3809.23	11.2	11	11.3	25.5	28.3	33.1	17.8	33.1	17.5	43.2	17.7	38.4	19.8	49.8
Rhode Island							12.5			3881.38	6.8	7.1	6.5	25.9	30.5	33	16.8	30.1	13.5	39.9	18.6	35.7	20.4	49.8
South Carolina	8.9			3.6	0.7		12	2.3		4524.94	26.8	25.7	27.8	24.3	28.7	32.2	17.2	35.3	17.8	42.9	16.4	43.3	18.8	46.7
South Dakota	8.2	1.5								4111.7	2	2.3	1.7	33.6	29.1	30.1	16.3	33.2	18.4	44.4	21.4	39.2	17.4	45.7
Tennessee				2.5	0.9		10.6	1.8		4278.59	16.8	16.3	17.2	25.5	29.1	32.4	16	36.5	19.9	45	14.6	43	19	46.7
Texas	6.9	1.4		3.5	1	0.3	10.9	2.1	0.4	4917.92	12.1	11.8	12.5	25.9	31.5	30.3	12.3	34	14.5	35.7	17.2	40.8	23	48.6
Utah	7.5	1.6								4737.43	1.2	1.4	1	35.2	33.3	26.1	10.8	29.8	7.7	25.3	10.3	35.9	20.9	55.6
Vermont										3744.05	1.4	1.6	1.1	28.8	28.2	34.3	18.8	26.8	15.5	44.5	19.3	32	12.4	61.2
Virginia				3.4	0.9		12.2	2.1	0.5	4181.91	19.2	18.7	19.7	23	30.2	32.7	15	31.9	14	37.3	15.3	38.1	17.9	49.3
Washington	8.1	1.6		4.1			11.8	3.4		3594.08	3.8	4.1	3.5	24.6	30.9	31.8	15.1	28.3	12.6	37.8	14.1	36.1	19	58.3
West Virginia	7.5	2.3					13.9			3892.25	3.7	4.1	3.2	20.7	26.6	33.7	19.4	39.6	24.6	50	13.2	46.6	19.6	47.7
Wisconsin	9.6			5			15.5	4.4		3810.66	6.4	6.3	6.5	30.5	28.5	32.9	16.5	34.1	15.5	41.8	22.5	39.2	23.1	54.3
Wyoming	10.6	3.3								4350.49	1	1.2	0.7	24.2	29.5	31.3	15.7	29.6	18.4	42.8	17.9	42.2	18.6	53.8
Incidence rate (2014-2018)
Death rate (2015-2019)
Data does not include Puerto Rico
Data for counts fewer than 16 records in a specific area-sex-race category has been suppressed to ensure confidentiality and stability of rate estimates.
